# Supplementary material for: High-stretchability and low-hysteresis strain sensors using origami-inspired 3D mesostructures
Source: Sci Adv. 2023 Aug 25;9(34):eadh9799. doi: 10.1126/sciadv.adh9799 (PMC10456843; doi:10.1126/sciadv.adh9799)
Supplement: Supplementary file 2 — Movies S1 and S2 [file sciadv.adh9799_movies_s1_and_s2.zip]

Archive with 2 entries (2 files):
- adh9799_Movie_S1.mp4
- adh9799_Movie_S2.mp4
